# Supplementary material for: Enteric bacterial infection in Drosophila induces whole-body alterations in metabolic gene expression independently of the immune deficiency signaling pathway
Source: G3 (Bethesda). 2022 Jul 4;12(11):jkac163. doi: 10.1093/g3journal/jkac163 (PMC9635644; doi:10.1093/g3journal/jkac163)
Supplement: jkac163_Supplemental_Table [file jkac163_supplemental_table.zip]

Archive with 2 entries (2 files):
- jkac163_Supplemental_Table_Legends.docx
- jkac163_Supplemental_Table_2.pdf
